# Supplementary material for: Learning pain from others: a systematic review and meta-analysis of studies on placebo hypoalgesia and nocebo hyperalgesia induced by observational learning
Source: Pain. 2023 Jun 15;164(11):2383–96. doi: 10.1097/j.pain.0000000000002943 (PMC10578425; doi:10.1097/j.pain.0000000000002943)
Supplement: Supplementary file 2 [file jop-164-2383-s002.xlsx]

## Sheet: Supplementary Table S4
Author and year	1. Is the hypothesis/aim/objective of the study clearly described? (yes=1; no=0)	2. Are the main outcomes to be measured clearly described in the Introduction or Methods section? (yes=1; 0=no)	3. Are the characteristics of the patients included in the study clearly described? (yes=1; no=0)	5. Are the distributions of principal confounders in each group of subjects to be compared clearly described? (yes=2; partially=1; no=0)	6. Are the main findings of the study clearly described? (yes=1 if simple outcome data is reported in the text or on a graph; no=0)	7. Does the study provide estimates of the random variability in the data for the main outcomes? (yes=1; no=0)	8. Have the characteristics of patients lost to follow-up been described? (yes=1; no=0)	9. Have actual probability values been reported (e.g.0.035 rather than <0.05) for the main outcomes except where the probability value is less than 0.001 (yes=1; no=0)	10. Were the subjects asked to participate in the study representative of the entire population from which they were recruited? (yes=1; no=0; unable to determine=0)	12. Was an attempt made to blind study subjects? (yes=1; no=0; unable to determine=0)	13. Was an attempt made to blind those measuring the main outcomes (including examiners)? (yes=1; no=0; unable to determine=0)	15. Were the statistical tests used to assess the main outcomes appropriate? (yes=1; no=0; unable to determine=0)	16. Were the main outcome measures used accurate (valid and reliable)? (yes=1; no=0; unable to determine=0)	17. Was there adequate adjustment for confounding in the analyses from which the main findings were drawn? (yes=1; no=0; unable to determine=0)	19. Did the study have sufficient power to detect a clinically important effect where the probability value for a difference being due to chance is less than 5%?	Points (max 20)	Bias rating
Bajcar et al. (2020)	1	1	1	2	1	1	1	0	1	1	0	1	1	1	2	15	low
Bajcar et al. (2022)	1	1	1	2	1	1	1	1	1	1	0	1	1	1	2	16	low
Bieniek & Bąbel (2022)	1	1	1	1	1	1	1	1	1	1	0	1	1	1	2	15	low
Brączyk & Bąbel (2021)	1	1	1	2	1	1	0	1	0	1	0	1	1	1	2	14	low
Colloca & Benedetti (2009)	1	1	1	1	1	1	0	1	1	1	0	1	1	1	0	12	moderate
Egorova et al. (2015)	1	1	0	0	1	1	1	0	0	0	0	1	1	0	0	7	high
Helsen et al. (2011)	1	1	0	0	1	1	0	1	0	1	0	1	1	1	0	9	moderate
Helsen et al. (2013)	1	1	1	1	1	1	0	0	0	0	0	1	1	1	0	9	moderate
Helsen et al. (2015)	1	1	0	1	1	1	1	1	0	0	0	1	1	1	0	10	moderate
Hunter et al. (2014)	0	1	1	1	1	1	0	1	0	1	0	1	1	0	0	9	moderate
Raghuraman et al. (2019)	1	1	1	1	1	1	1	1	0	1	0	1	1	1	0	12	moderate
Schenk & Colloca (2020)	1	1	0	0	1	1	1	1	0	1	0	1	1	1	0	10	moderate
Świder & Bąbel (2013)	1	1	1	1	1	1	0	0	0	1	0	1	1	0	0	9	moderate
Świder & Bąbel (2016)	1	1	1	2	1	1	0	0	0	1	0	1	1	1	0	11	moderate
Vögtle et al. (2013)	1	1	1	2	1	1	1	1	0	1	0	1	1	1	0	13	moderate
Vögtle et al. (2016)	1	1	1	2	1	1	1	1	1	1	1	1	1	1	2	17	low
Vögtle et al. (2019)	1	1	1	1	1	1	1	1	1	1	1	1	1	1	2	16	low
Excluded from meta-analysis
Lorber et al. (2007)	1	1	0	0	1	1	1	0	1	1	0	1	1	0	0	9	moderate
Mazzoni et al. (2010)	1	1	1	0	1	1	1	1	1	0	0	1	1	0	0	10	moderate
Tu et al. (2019)	1	1	0	0	1	1	1	1	0	0	0	1	1	0	0	8	moderate
Zhang et al. (2017)	1	1	1	2	1	1	0	1	0	1	0	1	1	1	0	12	moderate
																1	8	15
																2	9	16
																3	10	17
																4	11	18
																5	12	19
																6	13	20
																7	14	21
																high	moderate	low

## Sheet: Supplementary Table S5
Author and year	Number of total enrolled patients	Number of evaluated patients	Number of males	Age at enrollment: value and dispersion mean (SD)		Trial design	Experimental groups: description+N	Experimental groups: remarks	Randomization? 1. yes 2. no 3. not reported	Was there any form of pretest done after the calibration phase?	Total number of patients evaluated for pain	Total number of patients evaluated for expectancy	Total number of patients evaluated for unpleasentness	Total number of patients evaluated for empathy	Total number of patients evaluated for physiological reactions	Type of effect induced by observational learning (placebo/nocebo/both)	The way the model is presented (live/videotaped/other)	The way the model is presented (direct/indirect)	Sex of the model	Comments about the model (e.g. ratings given by the model for high- and low-pain condition during observation, other remarks)	Type of a placebo (cream, color, geometric shape etc.)	Comments for the placebo used	Type of a placebo (medical/non-medical)	Nature of noxious stimuli (thermal, electrocutaneous etc.)	Type of pain assessment tool (e.g., VAS, NRS)	Comments for pain assessment tool (e.g. NRS from 0 to 10, meanings of different values)	Mean pain ratings described as: 1. median (range) 2. mean (SD) 3. other (specify)	Mean pain ratings in the experimental group: value and dispersion											Mean pain ratings in control condition: value and dispersion
				M	SD																							M High	SD High	SE High	M Low	SD Low	SE Low	Δ (h-l) 1	SD (h-l) 1	Δ (h-l) 2	SD (h-l) 2	N	M High	SD High	SE High	M Low	SD Low	SE Low	Δ (h-l) 1	SD (h-l) 1	Δ (h-l) 2	SD (h-l) 2	N
Bajcar et al. (2020)	96	96	36	22	2.67	parallel groups	1. demonstrator (n=31); 2. co-participant (n=32); 3. control (n=33)	Experimental groups (1+2) merged together for analysis	1	no	96	n/a	n/a	96	n/a	1. placebo	1. live	direct	F	Model was presented as either co-worker or co-participant	color	Orange vs. Blue; high (7-9 NRS) vs. low (2-4 NRS; colors counterbalanced)	non-medical	electrocutaneous	NRS	0 (no pain) to 10 (most intense pain that is tolerable)	2. mean (SD)	5.58	1.34	n/a	4.89	1.52	n/a	-0.69	1.15	n/a	n/a	63	3.97	2.22	n/a	3.97	2.2	n/a	0	0.33	n/a	n/a	33
Bajcar et al. (2022)	220	150	99	23.0567	3.42772	parallel groups	1. experimental (observation groups 3 + 4); 2. control	one control (group 5) and four experimental groups; for exp: merge groups 3 and 4 (ones with the video)	1	yes	90	90	n/a	90	n/a	1. placebo	2. videotaped	indirect	both	Four men and four women in the same age range as the participants; presented as single recording or 8 recording on one screen, the models were not shown experiencing pain stimuli	white circle	white circle presented on screen. The ratings for placebo (white circle) were 15-25 VAS-points lower (exact position was chosen randomly) than the actual participant's average pre-test rating. For control, ratings were similar (+- 5 VAS-points)	non-medical	thermal (heat)	VAS	‘no pain’ at the left-hand end to ‘the most intense pain tolerable’ at the right-hand end	2. mean (SD)	6.014	1.93735	n/a	5.8405	1.87676	n/a	0.1735	1.90778	n/a	n/a	60	6.219	1.89	n/a	6.01	1.853	n/a	0.209	1.87177	n/a	n/a	30
Bieniek & Bąbel (2021)	60	60	28	23.38	2.55	parallel groups	1. experimental (observation groups low/high status model); 2. control	groups with model status were merged	1	no	60	n/a	n/a	60	n/a	1. placebo	2. videotaped	indirect	M	The model was presented either as a professor (HSM group) or a university janitor (LSM group). In the video in the HSM group the model was wearing an elegant shirt and glasses, and in the LSM group was dressed in a sweatshirt	color	Orange vs. blue; presented counterbalanced as high (6-8 NRS) vs. low (1-3 NRS); color stimuli were presented in full-screen mode on a computer screen	non-medical	electrocutaneous	NRS	0 (no pain) to 10 (maximum imaginable pain)	2. mean (SD)	5.385	1.33899	n/a	4.91	1.38815	n/a	0.475	1.36423	n/a	n/a	40	5.59	1.76	n/a	5.6	1.86	n/a	-0.01	1.81207	n/a	n/a	20
Brączyk & Bąbel (2021)	60	60	24	23.65	2.54	parallel groups	1. experimental (observation groups low/high confident model); 2. control	one control and two experimental groups; for exp: merge groups with the video (SCM, UCM)	1	no	60	n/a	n/a	n/a	n/a	1. placebo	2. videotaped	indirect	M	The model shown on the recording in the SCM group behaved in a self-confident manner, while the same model in the UCM group behaved in an unself-confident manner. In both groups, the model rated pain stimuli in the placebo condition as less painful, and in the non-placebo condition as more painful. One of these conditions was signalized by blue and another by orange color (counterbalanced), which…	color	Orange vs. blue; presented counterbalanced as high (7-9 NRS) vs. low (2-4 NRS); color displayed on the computer screen (17 inches, resolution 1280 x 1024) at a distance of approximately 50 cm.	non-medical	electrocutaneous	NRS	0 (no pain) to 10 (most intense pain that is tolerable)	2. mean (SD)	6.105	1.38713	n/a	5.47	1.28649	n/a	0.635	1.33965	n/a	n/a	40	5.36	1.66	n/a	5.49	1.65	n/a	-0.13	1.65502	n/a	n/a	20
Colloca & Benedetti (2009)	48	16	0	21.7	3.4	parallel groups	1. observational learning (n=16), 2. conditioning (n=16), 3. verbal suggestions (n=16)	Treat as WS: group 1. only	1	no	16	n/a	n/a	16	16	1. placebo	1. live	direct	M	26 y/o Austalian PhD student. Red lights rated as painful - green nonpainful. 36 trials total	color, sham electrode	Analgesia was simulated by model following green light.	medical	electrocutaneous	NRS	0 (no pain) to 10 (maximum imaginable pain)	2. mean (SD)	4.91	0.87	n/a	2.99	0.86	n/a	1.9	0.83	n/a	n/a	16	n/a	n/a	n/a	n/a	n/a	n/a	n/a	n/a	n/a	n/a	n/a
Egorova et al. (2015)	21	20	8	23	2	within-subjects	n/a	At the same time, participants were also conditioned (with different cues). Conscious and nonconscious cues (for meta-analysis: conscious only)	2	no	20	n/a	n/a	n/a	20	3. both	2. videotaped	indirect	both	2 runs of obs learning (M+F model). Model ehibited painful grimace after high-pain cue and neutral expression after low-pain cue, and rated high as 73.5+-6.5 and low as 20.5+-6.3	shapes	fractal images, high (73.5+-6.5 VAS) and low (20.5+-6.3 VAS)	non-medical	thermal (heat)	VAS	VAS endpoints not defined	3. mean (SEM)	5.624	1.87634	0.337	4.281	1.73714	0.312	1.343	1.81076	n/a	n/a	20	n/a	n/a	n/a	n/a	n/a	n/a	n/a	n/a	n/a	n/a	n/a
Helsen et al. (2011)	62	62	0	19.8	1.8	cross-over	n/a	Color of the CS+ and the order of the CPT's was randomized	1	no	62	62	62	n/a	n/a	2. nocebo	2. videotaped	indirect	F	Video fragments of 16 models, with either high pain expression or low pain expression (i.e., neutral expression). Models in this video were presented randomly with the restriction that a CS+ fragment always followed a CS- fragment.	color	In a counterbalanced setup, 1 color (conditioned stimulus) was paired with painful facial expressions; the other color with neutral faces	medical	thermal (CPT)	NRS	0 (not painful at all) to 10 (extremely painful)	2. mean (SD)	4.706	2.368	n/a	4.824	2.416	n/a	-0.118	2.39236	n/a	n/a	62	n/a	n/a	n/a	n/a	n/a	n/a	n/a	n/a	n/a	n/a	n/a
Helsen et al. (2013)	60	60	0	19.88	2.68	within-subjects	n/a	n/a	3	no	60	60	60	60	n/a	2. nocebo	2. videotaped	indirect	F	8 female participants of the previous CPT study - 4 with the highest and 4 with the lowest facial pain expression scores - were selected to create different video clips with a duration of approximately 40 seconds each. All video models were healthy undergraduate students of the Maastricht University, performing a CPT at 2 degrees C. This temperature was cold enough to induce pain expressions	colored water	Colors of the water (pink & orange) were paired with painful and neutral facial expressions. Color: The liquid in the 2 Plexiglas boxes was water colored differently using Ecoline (orange or pink) One color (CS+) was paired with painful facial expressions of the video models, while the other color (CS-) was associated with neutral facial expressions. Expressions: video material from a CPT study a…	non-medical	thermal (WWT)	NRS	0 to 10 (from not at all to very much)	3. mean (SEM)	3.23	3.56314	0.46	2.63	3.56314	0.46	-0.6	3.56314	n/a	n/a	60	2.6	3.56314	0.46	2.4	3.56314	0.46	-0.2	3.56314	n/a	n/a	60
Helsen et al. (2015); exp 1	49	49	0	20.47	3.76	within-subjects	n/a	n/a	2	no	49	49	n/a	49	49	2. nocebo	2. videotaped	indirect	F	Four models mimicked painful expressions for CS+ and neutral expressions for CS- in a 12-trial video (each model shown 3 times; 6 x CS+ and 6x CS-).	color	pink and orange, color of the bars (CS+ and CS- color counterbalanced). "At the beginning of each trial, a picture showing the upcoming bar appeared on the computer screen for five seconds. 30 seconds later, the participant was exposed to the bar for one second"	non-medical	thermal (cold bars)	NRS	0 (not painful at all) to 10 (very painful)	3. mean (SEM)	4.34	1.68	0.24	4.76	1.68	0.24	-0.42	1.68	n/a	n/a	49	n/a	n/a	n/a	n/a	n/a	n/a	n/a	n/a	n/a	n/a	n/a
Helsen et al. (2015); exp 2	43	43	0	20.16	1.65	within-subjects	n/a	n/a	2	no	43	43	n/a	43	43	2. nocebo	2. videotaped	indirect	F	Four models mimicked painful expressions for CS+ and neutral expressions for CS- in a 12-trial video (each model shown 3 times; 6 x CS+ and 6x CS-).	color	pink and orange, color of the bars (CS+ and CS- color counterbalanced). "At the beginning of each trial, a picture showing the upcoming bar appeared on the computer screen for five seconds. 30 seconds later, the participant was exposed to the bar for one second"	non-medical	thermal (cold bars)	NRS	0 (not painful at all) to 10 (very painful)	3. mean (SEM)	4.42	1.9	0.29	4.3	1.9	0.29	0.12	1.9	n/a	n/a	43	n/a	n/a	n/a	n/a	n/a	n/a	n/a	n/a	n/a	n/a	n/a
Hunter et al. (2014)	60	45	0	28.3667	7.46011	parallel groups	1. SOV, 2. SOP, 3. CTRL, 4. VS	SOV/P= social observation video/in person. VS group excluded from data synthesis, SOV+SOP analyzed together	1	no	45	n/a	n/a	45	n/a	1. placebo	3. both live and videotaped	both	F	Model = actor and rated 2 x 18 stimuli. Red = more painful (6–7 VAS); green = less painful (1–2 VAS)	color, sham electrode	Sham electrode on middle finger. Green = less painful (1-3 VAS); red light (6-7 VAS). Meaning of electrode was explained.	medical	electrocutaneous	VAS	(no pain) to 10 (maximum tolerable pain)	2. mean (SD)	4.965	1.54787	n/a	2.895	1.55686	n/a	1.965	1.47149	n/a	n/a	30	3.99	2.06	n/a	3.96	1.98	n/a	0.048	0.18	n/a	n/a	15
Raghuraman et al. (2019)	43	31	12	23.4	4	within-subjects	n/a	n/a	2	no	31	31	31	31	n/a	1. placebo	3. pictures	indirect	M	Picture of facial expression of model, followed by ratings presented on screen	color, colored cream	Green vs. Blue; high (70-90 VAS) vs low (10-30 VAS; colors counterbalanced)	medical	thermal (heat)	VAS	0 (no pain) to 100 (maximum tolerable pain)	3. mean (SEM)	4.115	1.99883	0.359	3.477	1.78168	0.32	0.638	1.89959	n/a	n/a	31	n/a	n/a	n/a	n/a	n/a	n/a	n/a	n/a	n/a	n/a	n/a
Schenk & Colloca (2020)	42	38	15	28.1	8.5	within-subjects	n/a	n/a	2	no	38	38	38	n/a	n/a	1. placebo	2. videotaped	indirect	M	Short videoclips (11-13sec), 2x12 runs	color, colored cream	Green vs. Blue; high (70-90 VAS) vs low (10-30 VAS; colors counterbalanced)	medical	thermal (heat)	VAS	0 (no pain) to 100 (maximum tolerable pain)	3. mean (SEM)	5.4	1.72604	0.28	4.44	2.03426	0.33	0.96	1.899	n/a	n/a	38	n/a	n/a	n/a	n/a	n/a	n/a	n/a	n/a	n/a	n/a	n/a
Świder & Bąbel (2013)	84	84	42	22.7	2.69	parallel groups	4 experimental groups of N=15 (sex model + participant: F-F, M-M, F-M, M-F). 2 control groups of n=12 (no observation, M or F participant)	For outcomes: merge and compare exp(avg) versus control(avg)	1	no	84	n/a	n/a	60	n/a	1. placebo	1. live	direct	both	Models were psychology students, 16 pain stimuli were observed	color	green (2-4 NRS; k=8) vs. red (7-9 NRS; k=8); on PC fullscreen.	non-medical	electrocutaneous	NRS	0 (no pain) to 10 (maximum imaginable pain)	2. mean (SD)	6.79	1.42939	n/a	5.45	1.44591	n/a	1.34	1.41	n/a	n/a	60	4.95	1.40648	n/a	5.06	1.54892	n/a	-0.11	1.51017	n/a	n/a	24
Świder & Bąbel (2016)	65	65	0	22.23	2.64	parallel groups	1-3. observational learning (green placebo, red placebo, circle placebo), 4. colors control, 5. circle control. N=13 for all	For outcomes: merge and compare exp(avg) versus control(avg)	1	no	65	n/a	n/a	65	n/a	1. placebo	1. live	direct	F	2 female models (22 y/o psychology students). Model rated 16 stimuli preceded by colors or shapes (8 x placebo 2-4 NRS, 8 x control 7-9 NRS).	color, geometrical shape	red or green colors (which was placebo depended on group), white circles (placebo) vs. white squares (control).	non-medical	electrocutaneous	NRS	0 (no pain) to 10 (maximum imaginable pain)	2. mean (SD)	5.46333	1.42803	n/a	4.63667	1.48987	n/a	0.826667	1.45993	n/a	n/a	39	4.51	2.0084	n/a	4.49	1.9711	n/a	0.02	1.99001	n/a	n/a	26
Vögtle et al. (2013)	85	53	0	22.5	4.4	parallel groups	1. social observation (n=26), 2. verbal suggestion (n=27), 3. control (n=27)	VS excluded from data synthesis	1	no	53	n/a	n/a	53	n/a	2. nocebo	2. videotaped	indirect	F	Seated model. Ratings w/o cream 2-3 NRS, w cream 5-7 NRS	cream	white, odorless ointment in neutral container	medical	pressure	NRS	0 (no pain at all) to 10 (worst pain imaginable)	2. mean (SD)	4.2	1.4	n/a	3.5	1.4	n/a	0.7	1.4	n/a	n/a	26	3.7	1.4	n/a	3.6	1.5	n/a	0.1	1.45	n/a	n/a	27
Vögtle et al. (2016)	109	97	0	43.05	15.51	parallel groups	1. nocebo (n=47); 2. control (n=50)	-	1	no	97	n/a	n/a	97	n/a	2. nocebo	2. videotaped	indirect	F	Model rated differently for hand with/without ointment; similar facial expression across hands/conditions	white cream	cream on one hand for nocebo induction, pp applied to both hands: cream (nocebo: NRS 5-7, control: NRS 2-3) +control (NRS 2-3)	medical	pressure	NRS	0 (no pain at all) to 10 (worst pain imaginable)	2. mean (SD)	3.5	1.6	n/a	2.9	1.4	n/a	0.6	1.51	n/a	n/a	47	2.9	1.2	n/a	2.4	1.1	n/a	0.5	1.15	n/a	n/a	50
Vögtle et al. (2019)	90	80	0	22.4	4.8	parallel groups	1. nocebo (n=40); 2. control (n=40)	-	1	no	80	80	n/a	80	n/a	2. nocebo	2. videotaped	indirect	F	Professional theatre actress; pain expression according to the Facial Action Coding System (no NRS ratings) in response to pain following ointment	white cream	cream on one hand for nocebo induction, pp applied to both cream+control hand	medical	pressure	NRS	0 (no pain at all) to 10 (worst pain imaginable)	2. mean (SD)	4.2	1.83	n/a	3.51	1.70763	0.27	0.69	1.77199	n/a	n/a	40	3.5	1.69	n/a	3.41	0.378961	0.29	0.09	1.53599	n/a	n/a	40
Tu et al. (2019)	37	21	9	25	3.9	within-subjects	n/a	n/a	2	no	21	n/a	n/a	n/a	n/a	3. both	2. videotaped	indirect	Both	Cues were human faces; participants watched cue-pain response-written pain ration (averaged low 2.0 +/-0.4; high 8.1 +/- 0.4)	neutral male faces	experiment comprised of both direct and observational conditioning	non-medical	thermal (heat)	VAS	(no pain) to 10 (worst pain that subjects can tolerate)	3. mean (SEM)	4.26	1.83303	0.4	2.89	1.6039	0.35	0.52	0.687386	0.86	0.916515	21	n/a	n/a	n/a	n/a	n/a	n/a	n/a	n/a	n/a	n/a	n/a
Lorber et al. (2007)	93	86	35	18.99	1.02	parallel groups	1. observation+inhale, 2.observation+no inhale, 3. no observation+no inhale, 4. no observation+inhale	For analysis: use groups 1 and 4. "Participants were randomized to inhale or not inhale a substance described as a suspected environmental toxin that had been reported to produce headache, nausea, itchy skin, and drowsiness (specified symptoms) (...) Participants were also randomized to either observe or not observe a confederate inhale the substance and display symptoms."	1	yes	44	n/a	n/a	n/a	n/a	2. nocebo	1. live	direct	F	In the observe symptoms condition, female confederates modeled the four specified symptoms by providing elevated symptom ratings, uttering descriptive statements about the symptoms, and displaying overt behaviors (e.g., yawning, scratching, wincing) consistent with the symptoms. In this condition, the confederate's symptom ratings and displayed behaviors followed a standardized script, according …	inert sham toxin	metered-dose inhalers manufactured by Glaxo-Wellcome (Brentford, U.K.) and distributed to pharmacists to teach customers how to use them	medical	n/a	Likert	7-point Likert scale from 0 (not at all) to 6 (extreme)	2. mean (SD)	3.77	6.05	n/a	0.73	2.59	n/a	-3.04	-2.9114	n/a	n/a	44	2.86	3.86	n/a	1.24	2.7	n/a	-1.62	0.728	n/a	n/a	42
Mazzoni et al. (2010)	120	119	60	20.67	4.63	parallel groups	1. no observation, 2. observation of male, 3. observation of female. N?	For outcomes: merge 2 observation groups	1	no	119	n/a	n/a	n/a	n/a	2. nocebo	1. live	direct	both	Both model and pt inhaled substance and rated 8 symptoms every 10mins/hour. Model answered first every time and modeled symptoms through behavior and descriptive statements.	placebo toxin	placebo toxin was inhaled by metered -dose placebo inhalers (containing no active ingredients). Participants were told beforehand that the purpose of the study was to investigate a suspected environmental toxin that had been reported to produce headache, nausea, itchy skin and drowsiness.	medical	n/a	Likert	7-point Likert scale from 0 (not at all) to 6 (extreme)	2. mean (SD)	3.77	6.05	n/a	0.73	2.59	n/a	-3.04	-2.9114	n/a	n/a	44?	2.86	3.86	n/a	1.23	2.7	n/a	-1.63	0.728	n/a	n/a	42?
Zhang et al. (2017)	82	40	0	20.57	1.46	parallel groups	1. Effective observation; 2. ineffective observation; 3. Effective first-person experience; 4. ineffective first-person experience	Only observational groups (1+2) are useful for review.	1	no	40	n/a	n/a	40	n/a	3. both	2. videotaped	indirect	M	24 y/o male model. 36 trials (50-50 H/L) were observed. Low pain cues: averaged 2 NRS; high pain cues: ~8. Pt were asked to memorize no. of ratings >5 and <5.	red/green dot, metal ring	Metal ring attached to thumb. Red and green dot were counterbalanced with high (NRS ~8) and low (NRS ~2) pain stimuli. Observation was reinforced with aa conditioning procedure.	non-medical	electrocutaneous	NRS	NRS 0 (no sensation) to 10 (unbearable pain)	2. mean (SD)	6.1	1.1	n/a	3.24	0.67	n/a	1.73	0.966315	1.13	0.696087	21	4.92	1.2	n/a	3.94	1.21	n/a	0.53	1.20536	0.445	1.20796	19
[truncated: 124 more columns]

## Sheet: Supplementary Table S6
Supplementary Table S6. Detailed description of the contents of the placebo/nocebo observation per study
Author and year	Model presentation	Placebo type	Both placebo / nocebo and control stimuli observed?	The behaviours that were modelled during observational learning			Comparison made in study
				Behaviour type	Combination 1	Combination 2
Type: both placebo and nocebo1
Egorova et al. (2015)	Videotaped	2 geometrical shapes on PC screen	Yes	Verbal pain ratings, facial expression	High pain ratings (73.5±6.5 VAS) and facial expression of pain + geometrical shape 1	Low pain ratings (20.5±6.3 VAS) and neutral (non-pain) facial expression + geometrical shape 2.	High pain vs. Low pain vs. Neutral cue*
Type: nocebo studies2
Helsen et al. (2011)	Videotaped	2 differently colored CPTs	Yes	Facial expression	Facial expression of pain + color 1	Neutral (non-pain) facial expression + color 2	High pain vs. Low pain
Helsen et al. (2013)	Videotaped	2 differently colored WWTs	Yes	Facial expression	Facial expression of pain + color 1	Neutral (non-pain) facial expression + color 2	High pain vs. Low pain
Helsen et al. (2015), exp 1	Videotaped	2 colored cold bars	Yes	Facial expression	Facial expression of pain + color 1	Neutral (non-pain) facial expression + color 2	High pain vs. Low pain
Helsen et al. (2015), exp 2	Videotaped	2 colored cold bars	Yes	Facial expression	Facial expression of pain + color 1	Neutral (non-pain) facial expression + color 2	High pain vs. Low pain
Vogtle et al. (2013)	Videotaped	1 white cream	Yes	Verbal pain ratings	High pain ratings (5-7 NRS) + white cream	Low pain ratings (2-3 NRS) + no cue (control stimuli)	High pain vs. Low pain
Vogtle et al. (2016)	Videotaped	1 white cream	Yes	Verbal pain ratings	High pain ratings (5-7 NRS) + white cream	Low pain ratings (2-3 NRS) + no cue (control stimuli)	High pain vs. Low pain
Vogtle et al. (2019)	Videotaped	1 white cream	Yes	Facial expression	Facial expression of pain + white cream	Neutral (non-pain) facial expression + no cue (control stimuli)	High pain vs. Low pain
Type: placebo studies3
Bajcar et al. (2020)	In-person	2 colors on PC screen	Yes	Verbal pain ratings	High pain ratings (7-9 NRS) + color 1	Low pain ratings (2-4 NRS) + color 2	High pain vs. Low pain
Bajcar et al. (2022)	Videotaped	1 white circle on PC screen	Yes	Verbal pain ratings	Medium pain ratings (±5 VAS-points around participant's mean baseline ratings) + no cue (control)	Low pain ratings (15-25 VAS lower than participant's mean baseline ratings) + white circle	Average pain vs. Low pain (calibrated to participant's own pain ratings)
Bieniek & Bąbel (2022)	videotaped	2 colors on PC screen	Yes	Verbal pain ratings	High pain ratings (6-8 NRS) + color 1	Low pain ratings (1-3 NRS) + color 2	High pain vs. Low pain
Brączyk & Bąbel (2021)	videotaped	2 colors on PC screen	Yes	Verbal pain ratings	High pain ratings (7-9 NRS) + color 1	Low pain ratings (2-4 NRS) + color 2	High pain vs. Low pain
Colloca & Benedetti (2009)	In-person	2 colors on PC screen + sham electrode	Yes	Verbal pain ratings	High pain ratings (7-9 NRS) + Red color (sham electrode OFF)	Low pain ratings (2-4 NRS) + Green color (sham electrode ON)	High pain vs. Low pain
Hunter et al. (2014)	both	2 colors on PC screen + sham electrode	Yes	Verbal pain ratings	High pain ratings (6-7 NRS) + Red color (sham electrode OFF)	Low pain ratings (1-3 NRS) + Green color (sham electrode ON)	High pain vs. Low pain
Raghuraman et al. (2019)	pictures	2 colors on PC screen + 2 corresponding colored creams	Yes	Verbal pain ratings, facial expression	High pain ratings (70-90 VAS) and facial expression of pain + colored cream 1	Low pain ratings (20-40 VAS) and neutral (non-pain) facial expression + colored cream 2	High pain vs. Low pain
Schenk et al. (2020)	videotaped	2 colors on PC screen + 2 corresponding colored creams	Yes	Verbal pain ratings	High pain ratings (70-90 VAS) + colored cream 1	Low pain ratings (10-30 VAS) + colored cream 2	High pain vs. Low pain
Świder & Bąbel (2013)	In-person	2 colors on PC screen	Yes	Verbal pain ratings	High pain ratings (7-9 NRS) + color 1	Low pain ratings (2-4 NRS) + color 2	High pain vs. Low pain
Świder & Bąbel (2016)	In-person	2 colors on PC screen OR 2 geometrical shapes on PC screen	Yes	Verbal pain ratings	High pain ratings (7-9 NRS) + color / geometrical shape 1	Low pain ratings (2-4 NRS) + color / geometrical shape 2	High pain vs. Low pain
Notes.
1 Placebo and nocebo effects were derived from comparison with a neutral control stimulus. 2 Studies that aimed to elicit nocebo effects, as according to the hypotheses formulated in the paper. 3 Studies that aimed to elicit placebo effects, as according to the hypotheses formulated in the paper.
* To improve comparability between the studies in our current meta-analysis, a SMD between the high-pain condition and the low-pain condition was calculated for Egorova et al., 2015. The separate effects found in this study are discussed in the discussion section of the main manuscript.
CPT = cold pressor task; NRS = Numeric Rating Scale ranging from 0 to 10; VAS = 0-100 Visual Analog Scale ranging from 0 to 100; WWT = warm water task
